# Supplementary material for: Genome-based taxonomic classification of Listeria phage and diversity analysis of major capsid protein, receptor-binding protein and endolysin
Source: Front Microbiol. 2026 Mar 4;17:1767683. doi: 10.3389/fmicb.2026.1767683 (PMC12996196; doi:10.3389/fmicb.2026.1767683)
Supplement: Supplemental Table S1 — Summary of origin, genomic, and biological features of 97 Listeria phages. This table is provided as a separate Excel file attached to the submission. [file Supplementary_file_1.xlsx]

## Sheet: Sheet1
Phage	Continent	Country	Sample	Isolation method	Database	Length	ORF	GC	tRNA	Life cycle	Taxonomy	Host range	Morphology	Cluster	Ctype	Rtype	Etype
LMLPA3	Asia	China	sewage	direct isolation from sample	Genbank	136990	187	36.13	18	virulent	unclassified Pecentumvirus(genus)	Broad host range	Myoviridae	1	C1	R1	E1
vB-LmoM-SH3-3	Asia	China	sewage from slaughterhouse	direct isolation from sample	Genbank	136801	179	36.04	17	virulent	unclassified Pecentumvirus(genus)	Broad host range	-	1	C1	R1	E1
phage39	Asia	China	sand	direct isolation from sample	this study	137274	206	36.06	17	virulent	Pecentumvirus(genus)	Broad host range	Myoviridae	1	C1	R1	E1
phage222	Asia	China	soil	direct isolation from sample	this study	137259	206	36.06	17	virulent	Pecentumvirus(genus)	Broad host range	Myoviridae	1	C1	R1	E1
phage144	Asia	China	soil	direct isolation from sample	this study	137265	206	36.06	17	virulent	Pecentumvirus(genus)	Broad host range	Myoviridae	1	C1	R1	E1
phage201	Asia	China	swab	direct isolation from sample	this study	137250	206	36.06	17	virulent	Pecentumvirus(genus)	Broad host range	Myoviridae	1	C1	R1	E1
phage130	Asia	China	soil	direct isolation from sample	this study	137255	206	36.06	17	virulent	Pecentumvirus(genus)	Broad host range	Myoviridae	1	C1	R1	E1
phage189	Asia	China	swab	direct isolation from sample	this study	137265	206	36.06	17	virulent	Pecentumvirus(genus)	Broad host range	Myoviridae	1	C1	R1	E1
phage211	Asia	China	soil	direct isolation from sample	this study	137255	206	36.06	17	virulent	Pecentumvirus(genus)	Broad host range	Myoviridae	1	C1	R1	E1
phage208	Asia	China	frozen food	direct isolation from sample	this study	137255	206	36.06	17	virulent	Pecentumvirus(genus)	Broad host range	Myoviridae	1	C1	R1	E1
vB_Lino_VEfB7	South America	Argentina	wastewater	direct isolation from sample	Genbank	135461	181	36.11	13	virulent	unclassified Pecentumvirus(genus)	Only L. innocua	-	1	C1	R1	E1
vB_Liva_VAfA18	South America	Argentina	wastewater	direct isolation from sample	Genbank	134508	187	35.97	14	virulent	Pecentumvirus(genus)	L. innocua, and L. monocytogenes serotypes 1/2a and 4b	-	1	C1	R1	E1
List-36	unknown	unknown	unknown	unknown	RefSeq	131952	174	36.01	13	virulent	Pecentumvirus(genus)	-	-	1	C1	R1	E1
LMTA-148	unknown	unknown	unknown	unknown	RefSeq	132541	177	36.03	9	virulent	Pecentumvirus(genus)	-	-	1	C1	R1	E1
cka8	North America	Canada	effluents from Poultry farm	direct isolation from sample	Genbank	136076	178	35.99	17	virulent	unclassified Pecentumvirus(genus)	Broad host range	-	1	C1	R1	E1
cka14	North America	Canada	effluents from Poultry farm	direct isolation from sample	Genbank	136920	179	35.99	17	virulent	unclassified Pecentumvirus(genus)	Broad host range	-	1	C1	R1	E1
cka11	North America	Canada	effluents from Poultry farm	direct isolation from sample	Genbank	136461	178	35.99	17	virulent	unclassified Pecentumvirus(genus)	Broad host range	-	1	C1	R1	E1
805405-1	North America	USA	food processing environment floor drain	direct isolation from sample	Genbank	134754	189	35.91	18	virulent	unclassified Pecentumvirus(genus)	4b，1/2a3a and 1/2b3b	-	1	C1	R1	E1
20422-1	North America	USA	food processing environment conveyor belt	direct isolation from sample	Genbank	134755	190	35.91	18	virulent	unclassified Pecentumvirus(genus)	4b，1/2a3a and 1/2b3b	-	1	C1	R1	E1
LP-Mix_6.1	North America	USA	farm silage (lab-evolved)	direct isolation from sample	Genbank	136804	195	35.93	17	virulent	Pecentumvirus(genus)	-	-	1	C1	R1	E1
LP-039	North America	USA	farm silage	direct isolation from sample	Genbank	136234	184	35.91	16	virulent	Pecentumvirus(genus)	Difficult to verify	-	1	C1	R1	E1
LP-048	North America	USA	farm silage	direct isolation from sample	RefSeq	133048	177	35.97	17	virulent	Pecentumvirus(genus)	1/2, 4a, 4b, and 4c strains	Myoviridae	1	C1	R1	E1
vB_LmoM_AG20	North America	Canada	drains of meat processing plant	direct isolation from sample	RefSeq	133057	178	35.93	17	virulent	Pecentumvirus(genus)	-	-	1	C1	R1	E1
cka18	North America	Canada	effluents from meat processing plant	direct isolation from sample	Genbank	133639	174	35.92	17	virulent	unclassified Pecentumvirus(genus)	Broad host range	-	1	C1	R1	E1
cka16	North America	Canada	effluents from meat processing plant	direct isolation from sample	Genbank	133868	175	35.92	17	virulent	unclassified Pecentumvirus(genus)	Broad host range	-	1	C1	R1	E1
cka17	North America	Canada	effluents from meat processing plant	direct isolation from sample	Genbank	134199	176	35.91	17	virulent	unclassified Pecentumvirus(genus)	Broad host range	-	1	C1	R1	E1
cka15	North America	Canada	effluents from meat processing plant	direct isolation from sample	Genbank	137077	190	35.87	16	virulent	unclassified Pecentumvirus(genus)	Broad host range	Myoviridae	1	C1	R1	E1
WIL-1	Europe	Spain	unknown	unknown	RefSeq	134369	232	35.99	0	virulent	Pecentumvirus(genus)	-	-	1	C1	R1	E1
A511	Europe	Germany	Sewage	direct isolation from sample	RefSeq	137619	190	35.93	16	virulent	Pecentumvirus(genus)	1/2 and 4b	Myoviridae	1	C1	R1	E1
cka4	North America	Canada	effluents from Poultry farm	direct isolation from sample	Genbank	135569	183	35.88	17	virulent	unclassified Pecentumvirus(genus)	Broad host range	-	1	C1	R1	E1
LMTA-94	unknown	unknown	unknown	unknown	RefSeq	136468	189	35.84	13	virulent	Pecentumvirus(genus)	-	-	1	C1	R1	E1
LMTA-34	unknown	unknown	unknown	unknown	RefSeq	138036	187	35.87	13	virulent	Pecentumvirus(genus)	-	-	1	C1	R1	E1
LMTA-57	unknown	unknown	unknown	unknown	RefSeq	136589	196	35.85	13	virulent	Pecentumvirus(genus)	-	-	1	C1	R1	-
LMSP-25	unknown	unknown	unknown	unknown	RefSeq	138036	187	35.87	14	virulent	Pecentumvirus(genus)	-	-	1	C1	R1	E1
LP-Mix_6.2	North America	USA	farm silage (lab-evolved)	direct isolation from sample	Genbank	138470	197	35.88	17	virulent	Pecentumvirus(genus)	-	-	1	C1	R1	E1
LP-064	North America	USA	farm silage	direct isolation from sample	RefSeq	135279	188	35.93	17	virulent	Pecentumvirus(genus)	Difficult to verify	Myoviridae	1	C1	R1	E1
LP-125	North America	USA	farm silage	direct isolation from sample	RefSeq	135281	189	35.93	17	virulent	Pecentumvirus(genus)	1/2, 3a, 3b, 4a, and 4b strains	Myoviridae	1	C1	R1	E1
LP-066	North America	USA	farm silage	direct isolation from sample	Genbank	138918	189	35.83	16	virulent	Pecentumvirus(genus)	Difficult to verify	-	1	C1	R1	E1
LP-124	North America	USA	farm silage	direct isolation from sample	RefSeq	135764	188	35.87	17	virulent	Pecentumvirus(genus)	Difficult to verify	Myoviridae	1	C1	R1	E1
LP-083-2	North America	USA	farm silage	direct isolation from sample	RefSeq	135831	189	35.87	17	virulent	Pecentumvirus(genus)	Difficult to verify	Myoviridae	1	C1	R1	E1
P100	unknown	unknown	unknown	unknown	RefSeq	131384	174	36.04	18	virulent	Pecentumvirus(genus)	-	-	1	C1	R1	E1
P200	unknown	unknown	unknown	unknown	Genbank	135029	190	35.91	17	virulent	Pecentumvirus(genus)	-	-	1	C1	R1	E1
P100plus	unknown	unknown	unknown	unknown	Genbank	135028	190	35.91	17	virulent	Pecentumvirus(genus)	-	-	1	C1	R1	E1
LP-031	North America	USA	farm silage	direct isolation from sample	Genbank	65468	114	36.41	0	virulent	Homburgvirus(genus)	-	-	2	C2	R2	E2
LP-114	North America	USA	farm silage	direct isolation from sample	RefSeq	66676	117	36.43	0	virulent	Homburgvirus(genus)	Difficult to verify	Siphoviridae	2	C2	R2	E2
LP-013	North America	USA	farm silage	direct isolation from sample	Genbank	65660	111	36.35	0	virulent	Homburgvirus(genus)	-	Siphoviridae	2	C2	R2	E2
LP-010	North America	USA	farm silage	direct isolation from sample	Genbank	64629	108	36.41	0	virulent	Homburgvirus(genus)	-	Siphoviridae	2	C2	R2	E2
P70	Europe	Switzerland	grass silage sample	direct isolation from sample	RefSeq	67170	119	36.46	0	virulent	Homburgvirus(genus)	infecting serovars 1/2a, 1/2b, 1/2c, 4a, 4c, 4d, 4e, 5,6a, and 6b	Siphoviridae	2	C2	R2	E2
LP-026	North America	USA	farm silage	direct isolation from sample	RefSeq	67150	114	36.26	0	virulent	Homburgvirus(genus)	6a, and 6b	Siphoviridae	2	C2	R2	E2
LP-037	North America	USA	farm silage	direct isolation from sample	RefSeq	64756	114	36.56	0	virulent	Homburgvirus(genus)	Difficult to verify	Siphoviridae	2	C2	R2	E2
LP-018	North America	USA	farm silage	direct isolation from sample	Genbank	65284	112	36.39	0	virulent	Homburgvirus(genus)	Broad-host-range phage	Siphoviridae	2	C2	R2	E2
LP-KV022	Asia	Thailand	unknown	unknown	Genbank	65128	111	36.34	0	virulent	Homburgvirus(genus)	-	-	2	C2	R2	E2
LP-110	North America	USA	farm silage	direct isolation from sample	RefSeq	65132	113	36.34	0	virulent	Homburgvirus(genus)	Difficult to verify	Siphoviridae	2	C2	R2	E2
LPML1	Asia	China	unknown	unknown	Genbank	87038	120	35.85	9	virulent	unclassified Ounavirinae(subfamily)	-	-	0	-	-	-
LIS04	Asia	South Korea	paddy soil	direct isolation from sample	Genbank	181606	217	36.63	0	virulent	Thornevirus(genus)	Listeria innocua	Siphoviridae	0	0	-	0
LPJP1	North America	USA	silage from a Wisconsin farm	direct isolation from sample	Genbank	223580	229	38.71	4	virulent	unclassified Caudoviricetes(class)	L. grayi.	Myoviridae	0	0	-	-
P40	Europe	Switzerland	unknown	unknown	RefSeq	35638	62	37.02	0	virulent	unclassified Caudoviricetes(class)	4、5 and 6	Siphoviridae	0	0	0	0
P35	unknown	unknown	Silage	direct isolation from sample	RefSeq	35822	56	25.92	0	virulent	unclassified Caudoviricetes(class)	1/2	Siphoviridae	0	0	0	0
PSU-VKH-LP041	Asia	Thailand	lysogenic	induction	Genbank	48286	81	39.26	0	temperate	unclassified Caudoviricetes(class)	-	-	3	C6	-	E6
B054	unknown	unknown	Lysogen	UV induction from lysogenic host	RefSeq	48172	80	40.82	0	temperate	unclassified Caudoviricetes(class)	5，6	Myoviridae	3	C6	-	0
LWP01	Europe	Germany	unknown	unknown	Genbank	41913	56	35.82	0	temperate	unclassified Caudoviricetes(class)	-	-	0	0	-	-
PSA	Europe	Germany	Lysogen	induction	RefSeq	37618	61	36.21	1	temperate	Psavirus(genus)	4b	Siphoviridae	4	C8	R7	0
vB_Lmo_2389_typeII	Europe	France	sewage treatment plant	direct isolation from sample	Genbank	39438	79	45.51	0	temperate	unclassified bacterial viruses	-	-	4	C8	R7	E6
LP-030-2	North America	USA	farm silage	direct isolation from sample	RefSeq	38275	69	34.73	0	temperate	Psavirus(genus)	Difficult to verify	Siphoviridae	4	C8	R7	E6
B025	unknown	unknown	Lysogen	induction	RefSeq	42653	65	34.74	0	temperate	Jelitavirus(genus)	5，6	Siphoviridae	0	C9	0	0
LP-P111	unknown	unknown	unknown	unknown	Genbank	43578	65	34.75	0	temperate	unclassified Slepowronvirus(genus)	-	-	5	C9	R3	E6
LP-HM00113468	unknown	unknown	unknown	unknown	RefSeq	40298	54	35.1	0	temperate	Slepowronvirus(genus)	-	-	5	-	R3	E4
FHC15313-PLM26	Asia	Japan	cattle feces	direct isolation from sample	Genbank	41221	59	35.03	0	temperate	unclassified Slepowronvirus(genus)	-	-	5	C9	R3	E5
LP-101	North America	USA	farm silage	direct isolation from sample	RefSeq	43767	70	35.49	0	temperate	Slepowronvirus(genus)	Difficult to verify	Siphoviridae	5	C9	R3	E4
FHC174-PLM34	Asia	Japan	chicken skin	direct isolation from sample	Genbank	32895	53	35.45	0	temperate	unclassified Caudoviricetes(class)	-	-	0	0	0	0
vB_LmoS_188	unknown	unknown	wild mushroom	direct isolation from sample	RefSeq	38392	60	35.45	0	temperate	unclassified Caudoviricetes(class)	serotypes 4b and 4e	-	6	C7	R5	E7
FHC193-PLM9	Asia	Japan	chopped chicken meat	direct isolation from sample	Genbank	38345	62	37.01	0	temperate	unclassified bacterial viruses	-	-	6	0	R5	E8
PSU-VKH-LP019	Asia	Thailand	lysogenic	induction	Genbank	38601	66	35.87	0	temperate	unclassified Caudoviricetes(class)	-	-	6	C7	R5	E6
A006	unknown	unknown	Lysogen	induction	RefSeq	38124	62	36.23	0	temperate	unclassified Caudoviricetes(class)	1/2	Siphoviridae	7	C7	R4	E5
LP-LmcIH1-9	unknown	unknown	clinical isolate	direct isolation from sample	Genbank	38916	65	35.68	0	temperate	unclassified Caudoviricetes(class)	-	-	7	0	R4	E4
LP-LmcIH1-8	unknown	unknown	clinical isolate	direct isolation from sample	Genbank	39150	66	35.5	0	temperate	unclassified Caudoviricetes(class)	-	-	7	0	R4	E4
A118	unknown	unknown	Lysogen	induction	RefSeq	40834	72	35.85	0	temperate	unclassified Caudoviricetes(class)	1/2	Siphoviridae	8	C4	R6	E4
184	Europe	Germany	unknown	unknown	Genbank	40682	71	36.11	0	temperate	unclassified bacterial viruses	-	-	8	C4	R6	E4
phage263	Asia	China	soil	direct isolation from sample	this study	41084	63	36.08	0	temperate	unclassified Caudoviricetes(class)	Broad host range	Siphoviridae	8	C4	R6	E3
phage17	Asia	China	seafood	direct isolation from sample	this study	40676	64	36.15	0	temperate	unclassified Caudoviricetes(class)	Broad host range	Siphoviridae	8	C4	R6	E3
phage33	Asia	China	sand	direct isolation from sample	this study	40676	64	36.3	0	temperate	unclassified Caudoviricetes(class)	Broad host range	Siphoviridae	8	C4	R6	E3
phage19	Asia	China	seafood	direct isolation from sample	this study	40676	64	36.28	0	temperate	unclassified Caudoviricetes(class)	Broad host range	Siphoviridae	8	C4	R6	E3
vB_LmoS_P9	unknown	unknown	unknown	unknown	Genbank	36798	66	36.29	0	temperate	unclassified Caudoviricetes(class)	-	-	9	C4	R5	E6
PSU-VKH-LP040	Asia	Thailand	lysogenic	induction	Genbank	39585	67	36.67	0	temperate	unclassified Caudoviricetes(class)	-	-	9	C5	R5	E8
A500	unknown	unknown	Lysogen	induction	RefSeq	38867	63	37.09	0	temperate	unclassified Caudoviricetes(class)	4b	Siphoviridae	9	C5	R5	E8
HS5	Europe	Ireland	cheese	direct isolation from sample	Genbank	39936	62	36.68	0	temperate	unclassified Caudoviricetes(class)	-	-	9	C5	R5	E8
vB_Lmo_W16	Europe	Hungary	unknown	unknown	Genbank	42319	80	36.31	0	temperate	unclassified bacterial viruses	-	-	9	C3	R5	-
vB_Lmo_3274	Europe	France	sewage treatment plant	direct isolation from sample	Genbank	42318	80	36.63	0	temperate	unclassified bacterial viruses	-	-	9	C3	R5	E8
vB_LmoS_293	unknown	unknown	mushroom compost	direct isolation from sample	RefSeq	40759	72	36.86	0	temperate	unclassified Caudoviricetes(class)	serotypes 4b and 4e	-	9	C4	R5	E7
LP-030-3	North America	USA	farm silage	direct isolation from sample	RefSeq	41156	73	36.55	0	temperate	unclassified Caudoviricetes(class)	Difficult to verify	Siphoviridae	9	C3	R5	E7
vB_Lmo_C2	Europe	United Kingdom	food processing plant	direct isolation from sample	Genbank	35285	59	36.8	0	temperate	unclassified bacterial viruses	-	-	9	C3	R5	E8
LMC	Asia	South Korea	fowl dropping	direct isolation from sample	Genbank	42151	59	36.59	0	temperate	unclassified bacterial viruses	-	Siphoviridae	9	C3	-	E7
phage225	Asia	China	soil	direct isolation from sample	this study	42129	69	36.74	0	temperate	unclassified Caudoviricetes(class)	Narrow host range	Siphoviridae	9	C3	R5	E8
phage251	Asia	China	soil	direct isolation from sample	this study	42129	69	36.73	0	temperate	unclassified Caudoviricetes(class)	Narrow host range	Siphoviridae	9	C3	R5	E8
phage102	Asia	China	soil	direct isolation from sample	this study	42129	69	36.72	0	temperate	unclassified Caudoviricetes(class)	Narrow host range	Siphoviridae	9	C3	R5	E8
phage62	Asia	China	seafood	direct isolation from sample	this study	42129	69	36.71	0	temperate	unclassified Caudoviricetes(class)	Narrow host range	Siphoviridae	9	C3	R5	E8
HB17054	unknown	unknown	unknown	unknown	Genbank	42079	69	36.72	0	temperate	unclassified Caudoviricetes(class)	-	-	9	C3	R5	E8
